# Supplementary material for: Process evaluation results of a cluster randomised controlled childhood obesity prevention trial: the WAVES study
Source: BMC Public Health. 2017 Aug 29;17:681. doi: 10.1186/s12889-017-4690-0 (PMC5576245; doi:10.1186/s12889-017-4690-0)
Supplement: Additional file 1: Table S1. — Example of WAVES study process evaluation data used to inform the scores achieved by each school for the physical activity intervention component. Example data collected from various sources to inform scoring for the physical activity component of the WAVES study intervention. (XLSX 13 kb) [file 12889_2017_4690_MOESM1_ESM.xlsx]

## Sheet: Sheet1
	Table S1: Example of WAVES study process evaluation data used to inform the scores achieved by each school for the physical activity intervention component
	Physical Activity
		1. Adherence								2. Exposure							3. Recruitment					4. Quality				5. Response and engagement					6. Programme differentiation	7. Context
		Average session duration		Minutes of PA / day		how many days a week deliver PA?	Average proportion of children reaching MVPA for most of the session?	PA session available to whole class?	Notes	Were all children participating?		Average session duration		Minutes of PA / day		how many days a week deliver PA?	Were staff encouraging participation?	Was participation compulsary?	Were all children participating? (PROXY)		Notes	Quality of delivery*	Enthusiasm of staff		sufficient space?	Enthusiasm of children*		Enjoyment of children*	Were all children participating?		Notes	Notes
	School	logbook	Observations	logbook	Teacher questionnaire	TQ	Observations			logbook	Observations	logbook	Observations	logbook	Teacher questionnaire	Teacher questionnaire	Observations		logbook	Observations		Observations	Observations	Qualitative	Observations	Observations	Qualitative	Observations	logbook	Observations
	1	20	15	30	30	4	most	yes	very limited evidence	yes	yes	20	15	30	30	4	Frequently	yes	yes	yes		4.5	4	high	yes	4	good	4	yes	yes	children very postiive	Teacher very enthusiastic
	2	10	10	15	15	-	all	yes	no evidence of how often they did WUSU	yes	yes	10	10	15	15	-	Occasionally	yes	yes	yes		4	4	high	yes	4	good	4	yes	yes		Small classroom
	3	10	7	15	30	5	a few	yes		yes	no	10	7	15	30	4	Occasionally	yes	yes	no	Children messing about	3.5	4.3	medium	yes	4	poor	4	yes	no	Teacher didn't enjoy PA	Teacher changeover April 2012
